# Supplementary material for: Novel Recycling of Epoxy Thermosets by Blending with Reversible Diels–Alder Epoxy Resin
Source: Polymers (Basel). 2024 Nov 19;16(22):3205. doi: 10.3390/polym16223205 (PMC11598711; doi:10.3390/polym16223205)
Supplement: Supplementary file 1 [file polymers-16-03205-s001.zip]

Archive with 1 entries (1 files):
- polymers-3284839-supplementary.pdf
